# Supplementary material for: Emerging many-to-one weighted mapping in hippocampus-amygdala network underlies memory formation
Source: Nat Commun. 2024 Oct 26;15:9248. doi: 10.1038/s41467-024-53665-9 (PMC11513146; doi:10.1038/s41467-024-53665-9)
Supplement: Supplementary file 4 — Source Data [file 41467_2024_53665_MOESM4_ESM.xlsx]

## Sheet: Fig. 2c
Ripple modulation index	Memory acquisition index
5.49545	189.635
1.58651	43.6115
4.47925	280.004
6.41826	48.3906
2.314	22.6005
5.54319	28.6439
1.21547	0.100345
3.12351	11.4411
4.2638	29.2436
2.12356	0.509128
2.74423	67.4048
1.13445	6.05878
1.84583	1.45441
1.22151	5.57564
3.10743	22.1159
1.04404	3.5799
1.50376	1.28155
2.02374	2.04366
1.06539	4.86123
2.99099	4.13939
2.93219	4.6917
2.14608	1.24916
2.41484	2.61614

## Sheet: Fig.3c
0.228856	0.203883	0.44
0.205399	0.0256291	0.122881
0.249941	0.0783305	0.00946372
0.313013	0.136216	0.157895
0.372174	0.121013	0.128571
0.343465	0.0519632	0.0482759
0.238689	0.131158	0.116883
0.571831	0.0659001	0.00564972
0.0608241	0.0994413	0.0263158
0.25839	0.121013	0.101796
0.645624	0.104105	0.636364
0.119593	0.014417	0.0363732
0.555037	0.110288	0.077381
0.0221481	0.184636	0.0841121
0.0346021	0.135555	0.0697674
0.157085	0.0071877	0.0454545
0.172079	0.167238	0.019337
0.222695	0.137214	0.0247619
0.0201321	0.0101431	0.014901
0.190516	0.0130061	0.0177872
0.79497	0.107111	0.148387
0.227048	0.38806	0.229167
0.460624	0.297812	0.0956522
0.178448	0.135268	0.0711297
0.337103	0.017381	0
0.0622081	0.0253662	0.0977918
0.286901	0.157796	0.115789
0.725858	0.336927	0.103448
0.840115	0	0.235294
0.0506168	0.1706	0.117647
0.299543	0.032436	0.0025974
0.0152092	0.0937663	0.0284593
0.377579	0.129355	0.107143
0.140847	0.229935	0.0113208
0.0397905	0.0994413	0.0358566
0.11892	0.0916908	0.0248902
0.0517619	0.122451	0.141732
0.512615	0.0631064	0.0456853
0.37377	0.0366078	0.120944
0.0234944	0.0994413	0.0673575
0.253279	0.0453902	0.120253
0.159322	0.0425035	0.029661
0.0452815	0.0945807	0.00340136
0.480309	0.0218158	0.0515464
0.360581	0.189082	0.083004
0.0968438	0.0221465	0.0122426
0.0539178	0.052009	0.013373
0.595109	0.30368	0.0273224
0.172352	0.597403	0.230769
0.643044	0.235443	0.230769
0.412657	0.183106	0.0432852
0.19649	0.0662405	0.00838323
0.22522	0.146821	0.285714
0.323499	0.035218	0.0917031
0.329671	0.144186	0.027668

## Sheet: Fig.3e
peak latency (memory)	peak latency (non-memory)	peak firing rate (memory)	peak firing rate (non-memory)
25	15	7.29809	5.22208
25	40	18.1957	0.90485
15	30	7.93262	2.30095
40	40	2.07819	0.752338
20	15	12.5627	4.7279
15	10	6.22873	3.90087
40	15	2.34411	5.98086
55	10	34.299	2.78531
35	10	5.3639	2.52506
35	20	12.2482	1.31231
15	15	3.77772	5.27237
15	15	31.4639	2.59438
40	25	11.2053	1.67852
20	20	15.1019	31.4584
25	10	2.72742	11.6037
45	15	8.78898	2.92807
45	30	93.5832	5.05507
50	25	31.076	5.49179
30	40	2.66961	1.22128
40	25	3.57727	2.3562
20	20	15.1427	2.42468
45	20	2.94947	23.3427
30	25	4.59945	7.07315
25	10	4.69311	13.8062
40	20	12.0158	1.62337
20	25	15.8671	6.18441
50	25	1.92899	3.71004
10	20	12.7898	6.35328
0	20	13.8789	7.50698
10	45	14.5629	61.0842
35	15	19.7101	6.7188
5	5	5.83586	22.2107
35	25	14.8185	2.48161
25	20	13.0888	3.41274
20	10	10.388	3.62532
25	35	18.6331	2.78623
5	35	13.437	3.56651
5	35	41.6832	1.99014
25	25	8.03582	3.11894
5	25	6.55521	7.86773
35	25	7.11238	2.19243
55	30	27.5533	4.36807
5	20	11.3695	3.36908
10	15	6.91316	2.01974
25	5	7.50683	0.708351
40	20	4.24325	3.75723
20	25	8.63689	5.72699
40	25	5.08323	5.0499
40	20	16.494	8.09006
5	35	15.4261	1.57028
10	20	4.77686	9.5614
20	15	13.6484	3.49965
10	10	63.1307	10.3446
15	20	7.20382	9.03426
30	30	6.83332	6.53516
35	30	3.39598	1.48413
30	10	23.399	3.94135
10	0	3.79635	2.06548
15	15	4.46034	4.00736
25	25	5.08832	12.132
15	20	13.0264	11.0502
30	30	1.69161	4.98447
5	25	4.87793	11.7045
30	15	17.2203	6.57108
15	15	57.5944	4.70444
10	5	10.8341	50.1555
15	20	6.33251	1.71657
15	40	5.08031	4.49669
30	15	6.56446	2.28298
40	5	2.56893	4.28885
30	20	6.94214	8.3043
50	5	2.18671	4.60182
10	10	6.30248	2.38911
25	5	6.26042	5.16008
35	5	7.89405	3.55018
55	10	60.7677	9.30493
35	30	94.8498	2.09516
10	20	6.14415	2.96001
10	20	14.1559	6.21046
25	5	5.13674	27.179
10	0	10.6765	6.49989
40	5	2.56229	5.49357
40	10	3.57463	3.93768
0	15	16.6396	7.64386
45	10	1.52683	3.2065
25	20	5.31393	6.78673
15	10	10.2553	21.0546
30	10	4.35233	7.56184
20	15	3.16304	8.60831
35	15	2.28577	2.00565
25	5	6.64016	3.46214
35	10	5.12573	1.91569
10	10	3.69353	4.90951
35	20	3.07775	7.19692
15	10	4.2685	69.1598
10	25	7.02528	1.68708
20	20	9.28322	4.21548
30	15	7.81718	3.27186
20	30	6.04105	1.72502
50	25	3.17638	4.72522
5	20	11.2428	5.28768
25	20	5.17162	3.56216
45	35	4.10101	6.75673
15	15	8.93525	8.75179
30	25	12.3786	3.89784
25	10	14.3682	3.61609
5	30	21.4712	5.83731
25	15	47.4883	60.0976
5	15	5.06364	14.9524
20	15	34.17	2.65418
30	5	12.1268	3.68537
35	25	1.77336	10.4501
35	35	16.2361	3.26564
20	35	4.18995	4.02294
40	25	9.17981	0.893041
10	15	14.137	4.86046
25	20	5.87772	7.89496
35	25	3.6792	8.03056
40	50	1.72692	41.0828
35	25	2.57833	100.109
25	15	2.63018	4.21445
35	10	3.04437	8.11283
25	25	11.5826	4.88201
20	10	4.47093	13.179
30	30	24.4054	2.6785
40	25	18.3555	3.95463
20	5	52.3413	9.08538
35	40	2.22168	2.44138
55	15	6.39791	6.04099
25	10	5.80452	7.36628
15	30	2.44551	6.05272
5	10	11.1483	3.66931
15	5	7.75737	2.60309
35	0	3.10677	5.66524
25	15	40.0298	3.10546
15	10	4.90169	4.39382
30	5	11.185	1.82035
15	5	8.24845	4.52037
45	25	3.47896	1.45755
20	5	5.93195	4.69562
15	20	1.94128	6.53026
30	5	8.3931	2.96322
15	0	6.52132	4.56358
35	40	27.3048	1.70328
20	25	12.6604	2.91996
30	30	3.54635	1.05409
5	25	24.1623	4.79322
25	25	5.58538	5.77023
20	20	10.6828	4.42178
10	15	18.4198	2.36755
30	25	9.19341	0.564635
0	5	5.83271	4.38021
15	35	84.08	1.6747
20	30	10.228	0.727527
30	25	4.3212	0.489301
15	20	8.29014	2.566
35	15	10.6004	3.88335
20	15	3.9135	4.80812
45	20	10.0486	12.7184
20	25	5.89476	5.07409
40	35	34.8418	5.56425
0	35	8.54186	3.52363
10	10	20.1387	8.42805
20	20	18.0546	4.0344
40	15	56.7219	3.47709
25	20	11.7622	7.24478
45	20	3.90371	6.39994
25	20	26.8145	1.32925
5	5	11.0216	5.00142
10	25	6.36901	2.86087
10	15	4.87142	1.58648
20	20	5.5734	8.06674
25	35	4.65975	0.798564
30	10	36.9315	16.4662
30	25	2.72887	33.6491
40	20	10.0043	1.92511
20	20	14.1173	4.37041
30	10	45.8807	6.14292
35	25	2.44085	27.5306
35	5	4.7192	5.60173
20	25	5.21042	2.13548
15	20	4.06509	0.624867
25	15	11.1	1.05472
65	30	6.42699	0.668163
30	15	85.2148	3.65118
15	30	55.3616	5.00971
5	25	12.0517	6.33721
15	20	7.21131	2.31361
20	25	14.8306	4.36898
25	20	14.824	9.44508
5	15	13.6917	1.01529
30	25	7.96599	2.84681
20	30	13.0828	0.684395
5	10	9.88571	0.548072
30	20	27.1017	3.37606
20	10	9.31348	0.445985
20	25	11.5157	1.86263
30	20	12.064	2.2025
10	15	8.6371	3.39636
25	20	4.72324	3.0838
15	20	14.1087	18.5139
15	25	7.40457	5.55029
20	20	14.0462	9.7213
30	20	41.6436	45.6659
40	35	6.46711	1.13361
10	15	9.70227	6.16861
35	20	75.8721	4.34229
5	15	19.0902	2.59858
35	15	4.59428	1.83552
10	35	17.1228	1.52367
15	20	30.387	6.56033
10	25	10.9776	2.52139
15	15	3.21579	8.07867
40	15	9.84569	2.44185
15	15	3.75659	44.844
25	20	7.40644	2.28874
25	10	39.5924	5.62212
35	15	5.03659	6.02413
30	25	4.77064	2.85416
15	25	34.4771	6.23786
30	10	59.7197	9.8081
25	15	2.94553	3.57263
40	25	7.85429	3.47148
15	25	7.5099	9.34023
10	20	8.17024	9.22101
30	25	2.4927	2.13562
15	15	11.6363	7.74305
50	20	7.61609	5.34899
10	25	8.36521	22.5082
20	30	12.963	0.52914
35	10	5.91298	10.716
25	20	11.046	0.912755
20	15	6.36425	3.08364
15	25	5.99754	0.657713
	20		2.28808
	20		2.13481
	15		0.802195
	10		21.6005
	5		8.19023
	20		9.73574
	15		14.8557
	30		5.35721
	10		4.80661
	15		79.5548
	25		4.30557
	25		2.6542
	20		4.02626
	20		2.11599
	30		5.62399
	20		1.677
	0		2.35383
	20		8.17411
	15		2.16029
	15		5.66927
	20		4.17794
	10		5.54297
	30		29.2914
	5		6.06357
	15		14.2511
	10		5.40619
	20		17.5848
	10		54.9423
	15		8.6409
	10		2.14441
	20		17.2789
	15		9.92401
	15		7.63919
	10		4.78445
	20		5.57255
	25		0.396862
	30		1.03218
	20		3.06071
	5		4.39448
	20		7.85004
	20		0.829097
	25		13.6094
	25		2.11254
	30		1.13125
	25		4.20116
	15		0.706599
	15		14.2284
	20		38.0428
	20		5.05918
	25		2.68822
	20		7.16812
	20		2.8378
	15		10.5266
	15		7.01394
	10		5.01802
	30		76.2869
	45		0.748141
	5		4.47611
	5		6.87278
	15		49.4799
	0		4.13101
	25		1.05843
	0		6.95838
	40		0.966553
	10		6.11003
	25		6.44248
	25		10.2237
	25		10.3396
	30		5.3105
	20		9.93344
	10		8.58119
	10		6.93207
	0		5.29485
	30		3.36663
	10		1.92775
	35		27.482
	20		5.13626
	15		15.2171
	30		5.95637
	5		5.89866
	15		4.57211
	25		11.9518
	15		6.26164
	25		2.93049
	20		15.5592
	25		33.4294
	15		4.69626
	15		6.91504
	30		72.6453
	10		12.9406
	30		4.79228
	20		16.2277
	25		29.576
	25		2.39977
	15		5.5323
	35		1.70596
	30		11.5477
	25		4.44488
	25		8.81832
	25		25.9778
	30		10.7109
	20		4.02392
	15		23.0083
	20		0.868978
	25		51.4735
	25		1.89247
	30		3.81785
	20		1.15135
	5		4.72878
	15		6.58969
	10		8.08607
	10		3.34732
	25		1.66867
	25		0.810449
	20		5.26493
	15		1.88822
	20		0.888576
	20		8.69948
	20		2.3261
	30		6.41953
	15		5.19035
	20		1.59018
	30		0.765207
	20		5.9057
	20		8.33695
	20		0.641765
	20		1.80449
	20		1.2992
	20		6.12273
	30		5.21585
	10		1.12377

## Sheet: Fig. 4e
memory assemblies (data)	-300 to -200 ms	-200 to -100 ms	-100 to 0 ms	0 to 100 ms
1	0.0360359	0.0547115	0.128904	0.439601
2	0.003987	0.071828	0.142461	0.399105
3	-0.01484	0.074791	0.101975	0.379094
4	0.071669	0.09442	0.160834	0.297545
5	0.078253	0.104577	0.14612	0.257148
memory assemblies (shuffle)	-300 to -200 ms	-200 to -100 ms	-100 to 0 ms	0 to 100 ms
1	-0.024152	0.0135061	-0.00194266	-0.042189
2	0.015105	-0.03122	-0.02876	-0.02652
3	-0.03391	-0.01744	0.021874	0.020018
4	-0.01686	0.00867	-0.00365	-0.0193
5	-0.02202	-0.01205	0.010359	0.025843
memory neurons (data)	-300 to -200 ms	-200 to -100 ms	-100 to 0 ms	0 to 100 ms
1	0.00836745	0.0475653	0.137941	0.270499
2	0.021122	0.003432	0.053444	0.21384
3	0.014824	0.03797	0.072283	0.329242
4	0.043631	0.045669	0.104547	0.346863
5	0.010801	0.007812	0.009789	0.117493
6	-0.00854	0.000214	0.030433	0.101693
7	0.007723	0.066805	0.16493	0.369408
8	0.053041	0.065588	0.113465	0.31918
9	0.009201	0.0193317	0.0276754	0.208905
10	0.014744	0.047674	0.122854	0.278097
11	-0.00469	0.045708	0.078629	0.30027
12	-0.02011	0.074976	0.095139	0.366833
13	0.057993	0.064824	0.13643	0.247256
14	0.05047	0.078022	0.135039	0.249642
15	0.044805	0.055853	0.087387	0.172016
16	0.067975	0.097456	0.138461	0.236886
memory neurons (shuffle)	-300 to -200 ms	-200 to -100 ms	-100 to 0 ms	0 to 100 ms
1	0.00623408	-0.00312174	0.0135843	0.0371968
2	-0.00898059	-0.0133464	-0.0149393	-0.0082668
3	-0.0238434	-0.0345924	0.000717506	0.0195148
4	0.0217237	0.0145717	0.0215043	-0.0129074
5	0.0285156	0.00879115	0.0200508	0.0192442
6	0.00441319	-0.00270643	-0.0116388	-0.0296909
7	-0.00464743	-0.0161862	0.0241727	-0.00676138
8	0.00651692	0.0184666	0.012333	0.00926971
9	0.00561822	-0.0232796	-0.00631156	0.0162667
10	-0.00138	0.000568	0.024465	0.071984
11	-0.00564	0.033758	0.000968	0.009244
12	-0.00616	0.013739	-0.03018	-0.00878
13	-0.0112	0.00351	-0.00061	-0.00567
14	0.01109	0.017301	0.006248	-0.0045
15	-0.01851	-0.00713	-0.00094	-0.00801
16	-0.01055	-0.01081	0.02476	0.027699

## Sheet: Fig. 4f
memory assemblies (data)	-65 to 35 ms	35 to 135 ms	135 to 235 ms	235 to 335 ms
1	0.330751	0.463867	0.233811	0.0637417
2	0.203359	0.397643	0.130297	0.039425
3	0.227627	0.372276	0.22477	0.148258
4	0.244746	0.289625	0.120788	0.086897
5	0.215818	0.259939	0.103388	0.055631
memory assemblies (shuffle)	-65 to 35 ms	35 to 135 ms	135 to 235 ms	235 to 335 ms
1	0.0562227	-0.00775346	-0.0388796	-0.00796233
2	-0.0329	0.00255	-0.02519	-0.01032
3	0.029865	-0.00485	0.030539	0.023802
4	0.007495	0.026026	-0.00145	0.003082
5	-0.01161	0.000706	0.017164	0.014431
memory neurons (data)	-65 to 35 ms	35 to 135 ms	135 to 235 ms	235 to 335 ms
1	0.133036	0.291441	0.163449	0.00141152
2	0.132201	0.216683	0.0737924	0.115393
3	0.225644	0.334968	0.0860318	0.0228447
4	0.287234	0.359231	0.0907225	0.00854313
5	0.133632	0.123038	0.0294333	-0.0012013
6	0.0397886	0.0911355	0.0165792	0.0205654
7	0.134637	0.365906	0.147422	0.0154083
8	0.251107	0.322232	0.167136	0.0566636
9	0.16135	0.213408	0.102521	0.0287423
10	0.254974	0.275583	0.167228	0.121789
11	0.169183	0.300184	0.155607	0.138916
12	0.215539	0.359355	0.2226	0.087319
13	0.198097	0.229455	0.116036	0.095552
14	0.185478	0.245017	0.0634	0.047318
15	0.146133	0.179208	0.0557	0.019113
16	0.204941	0.23571	0.095036	0.06626
memory neurons (shuffle)	-65 to 35 ms	35 to 135 ms	135 to 235 ms	235 to 335 ms
1	0.0377178	0.00197665	0.0149083	0.0110423
2	-0.0081129	0.0105912	-0.0382939	-0.00646835
3	-0.00975407	-0.0483865	0.0370786	0.0355238
4	-0.0279623	0.00249583	-9.82455e-05	0.0145671
5	-0.0272011	0.00318805	-0.0203648	0.0113656
6	0.00367202	0.00381305	0.03242	-0.0482675
7	-0.016986	0.0107296	-0.0131538	0.028602
8	-0.00488722	0.00599423	-0.00841187	0.0456663
9	0.00932135	0.0187901	0.0624047	0.0187695
10	0.017641	-0.00744	0.014048	-0.02253
11	0.006393	-0.02323	-0.00534	-0.02014
12	0.032249	-0.03573	-0.0138	0.045012
13	0.008053	0.0136	0.01914	-0.012
14	-0.01149	-0.00292	-0.01398	-0.00232
15	0.011434	-0.02072	0.003113	0.009355
16	-0.00013	0.024311	0.000869	0.014959

## Sheet: Fig.4g
Memory assemblies		Other assemblies					Memory neurons		Other neurons
Pre-sleep	Post-sleep	Pre-sleep	Post-sleep				Pre-sleep	Post-sleep	Pre-sleep	Post-sleep
0.112612	0.439601	0.127063	0.178041				0.008821	0.270499	0.0218628	0.00912124
0.0909535	0.399105	0.112737	0.0754089				0.064184	0.21384	0.141808	0.115149
0.0842217	0.379094	0.0289753	0.000685118				0.072222	0.329242	-0.00317396	0.0235321
0.0672538	0.297545	-0.00379846	-0.00285582				-0.02608	0.346863	0.00824136	-0.00313875
0.017165	0.257148	0.0695072	0.0313719				0.050167	0.117493	0.0300103	0.0385414
		0.131906	0.0845587				0.030737	0.101693	0.0543274	-0.0130752
		0.0374772	0.045975				0.067266	0.369408	0.00996751	0.070374
		0.120447	0.0253064				0.049723	0.31918	0.0148866	0.0163672
		0.0744247	0.0145561				0.031176	0.208905	0.0487869	0.0119471
		0.0490458	0.00479894				0.007547	0.278097	-0.000238496	0.0127919
		0.0602494	0.0508112				0.067776	0.30027	0.0116596	0.00385667
		0.0193684	0.0954637				0.023726	0.366833	-0.00467596	-0.0031282
		0.00664557	0.0348745				0.013125	0.247256	-0.0331342	0.0208946
		0.121627	0.175758				0.050485	0.249642	0.00254216	-0.0045211
		0.252092	0.178168				0.014409	0.172016	0.0283897	0.0343931
		0.10633	0.0337324				0.013347	0.236886	0.0115186	0.00764533
		0.0178169	-0.00725281						-0.0187074	0.0266798
		0.112744	0.0671556						-0.00894998	0.0633134
		0.0825061	0.10632						-0.0128864	-0.000107749
		0.129803	0.0562278						-0.000694663	-0.00349424
		0.101104	0.0358576						-0.00143427	0.069644
		0.111966	0.0848625						0.0746014	0.0405559
		0.0426236	0.165441						0.100701	0.0308512
		0.130347	0.0860584						0.0414435	0.0607789
		0.050476	0.00273647						-0.00655408	0.0574025
		0.150724	0.0273546						0.0152685	0.0215482
		0.0349731	0.0484709						0.0804006	0.00477974
		0.0545967	0.0313095						0.090147	0.0228437
		0.161232	0.0627615						0.0249539	0.055033
		0.0897199	0.135093						0.000709322	0.0476295
		0.395498	0.320902						0.0047247	-0.00507025
		0.188573	0.112863						-0.00443662	-0.00793648
		0.167527	0.123971						0.032474	0.00794359
		0.0384292	0.0444384						-0.00120571	-0.00417725
		0.0423434	-0.0139724						-0.00188196	0.000417394
		0.228549	0.206922						-0.00489911	-0.0134697
		0.152539	0.109108						0.20378	0.13935
		0.0195073	0.0685513						0.00679944	0.0180795
		0.0696172	0.0368738						0.00588806	0.012937
		0.0571434	0.0794862						-0.00535913	-0.00778248
		0.0251562	0.0456828						-0.00548985	0.00862555
		0.109702	0.164574						0.0450649	-0.000160852
		0.0321694	0.021254						0.132802	0.0663293
		0.0516614	0.054284						0.0163852	-0.00335936
		0.0251471	0.0153797						0.0183295	0.0548646
		0.0056034	0.0114217						0.00366444	0.00418235
		0.0299772	0.0189884						0.0939027	0.0737157
		0.0207577	0.101344						0.00335573	9.68e-05
		0.0285758	0.0469629						0.0445344	0.00668424
		0.00842821	0.0414561						0.0379615	-0.0145716
		0.0404015	0.177776						0.00778325	0.0594303
		0.0589487	-0.00835029						0.237536	0.0660489
		-0.0140444	0.0364763						0.111311	0.0575004
		0.0133214	0.0442128						0.0207857	0.0177342
		0.0521943	0.0849375						0.0584321	0.0350382
		-0.015597	0.125307						0.045269	0.0376501
		0.0727089	0.0319689						0.0562371	0.00568334
		0.0592951	0.073275						0.0335382	-0.00128101
		0.00905188	0.10293						0.0336329	0.00434059
		0.0658681	0.10071						0.0981595	0.00506851
		0.134857	0.105476						0.00935183	0.0255718
		0.0306187	0.0467099						0.140222	0.0557583
		0.0659682	0.0264558						0.0506899	0.0859296
		0.111514	0.0401704						-0.00409266	-0.00851909
		0.0740681	0.0678037						0.0715629	0.0541736
		0.0973381	0.0769639						0.0717873	0.0166063
		-0.00263836	0.0416172						0.14617	0.0710179
		0.0355476	0.0458315						0.0463942	-0.00517553
		0.231877	0.113445						0.0550993	0.00757421
		0.0569627	0.0803647						0.0967064	0.0481757
		0.0470132	0.0932327						0.00337262	-0.00233688
		0.0144261	0.0478835						0.102221	0.0317222
									0.0999082	0.0342055
									0.0188042	0.00124821
									0.0768465	0.0751395
									0.00180794	0.00232949
									0.0548008	0.18962
									0.0396533	0.0166913
									0.0231191	-0.00887441
									0.140914	0.0529104
									0.00316237	0.0134445
									0.151982	0.0974663
									0.0527986	0.00484416
									0.00955462	0.0940537
									0.054202	0.0236539
									0.0241926	-0.00592391
									0.0202716	0.0688485
									0.375641	0.270956
									0.0346202	0.0402667
									0.00861286	-0.000478901
									0.0583001	0.0512619
									0.0846571	0.00653966
									0.0245564	0.016984
									0.0735202	0.0325655
									0.157637	0.0832647
									0.233366	0.132017
									0.00506042	0.0131494
									0.0072443	0.0131907
									0.0276727	0.0122986
									0.29208	0.309992
									-0.00528702	-0.00229969
									0.0337509	0.0536482
									0.0323111	-0.006397
									0.00455287	0.0073023
									0.130976	0.0843233
									0.00786541	0.0309109
									0.0403014	0.0754652
									0.0448655	0.0186394
									0.0174146	-0.00552852
									-0.00504692	0.00849683
									0.0378344	7.67e-05
									0.00704244	0.0087325
									0.174384	0.0540817
									0.128474	0.151909
									0.119021	0.0741865
									0.100687	0.050375
									0.0801893	0.0535614
									0.0412392	-0.000390023
									0.0291722	0.0249344
									0.0315326	-0.00453652
									0.00364059	0.0991506
									-0.00469538	0.0334944
									0.057217	0.045831
									0.0930258	0.0898417
									0.110823	0.0647233
									0.0623349	0.0895359
									0.0708383	0.0242886
									-0.00689291	-0.00625382
									0.0451092	0.0251641
									0.00648078	-0.00169569
									0.0472051	0.034366
									0.0143694	0.0796309
									0.0492754	0.0632648
									0.00690748	0.00342538
									0.0210979	0.0436873
									0.0266425	0.0399714
									0.051655	0.108438
									0.101035	0.110065
									0.013643	0.00359392
									0.000967298	0.0040329
									-0.00149137	0.0280735
									0.0642195	0.0310949
									-0.0085004	-0.000110608
									-0.00202764	-0.00487182
									0.00213846	-0.00471129
									0.0171158	0.0308291
									0.0156459	0.00353949
									0.00643706	0.0449359
									0.0302037	0.0389739
									0.0195987	0.0791538
									0.024351	0.0881327
									0.0156476	-0.0206081
									9.59e-06	0.00716968
									0.0201574	0.0333306
									-0.00379509	0.0543352
									0.0226229	-0.0135105
									0.0614715	0.223938
									0.00999812	0.0326894
									0.00701385	-0.00397799
									0.0605651	0.040205
									0.0352875	0.0239949
									0.0176767	0.0215178
									0.0361652	0.0144153
									0.00955958	-0.00284231
									0.00426656	-0.00645148
									-0.00642272	0.00594667
									0.01159	0.0588384
									0.0389725	0.0607892
									0.0216402	0.113995
									0.0103058	0.000754998
									-0.0089458	-0.00278473
									0.0171217	0.0445569
									0.0107943	0.0083839
									0.0181293	0.15215
									-0.00432485	0.0122906
									-0.00670119	0.00698112
									-0.000302879	0.0211466
									-0.00362434	0.0312826
									-0.00619331	0.0103833
									-0.00915721	0.0702424
									-0.0111426	0.0514276
									0.013518	0.0338854
									0.0479624	0.00955573
									-0.00964298	-0.00365791
									0.0268088	0.0953071
									0.0648517	0.0934521
									-0.0122326	-0.00386764
									0.0483694	0.00768594
									0.00708073	0.0119732
									0.00864362	0.0111257
									0.00504661	0.00552338
									-0.0260362	0.0166732
									-0.0129746	0.0116328
									0.0284593	0.0117327
									0.0108197	-0.00557678
									0.0457234	0.0253523
									-0.00112265	0.0146307
									-0.000245251	0.0123453
									-0.008694	-0.0159407
									-0.00508808	0.0228309
									0.0510381	0.00620422
									-0.000376073	0.00683513
									0.00285348	0.119708
									0.106992	0.0421243
									0.0569798	0.0829107
									0.0784695	0.0284158
									0.0999496	0.0198878
									0.0241329	0.105204
									0.0178017	0.00111491
									0.00326083	0.0122321
									0.0270913	0.0518242
									0.0316265	0.0402659
									-0.00796459	0.00904415
									0.0362258	0.0368366
									0.0232489	0.00534509
									0.0877469	0.0853763
									0.00461512	0.081914
									0.0165865	-0.00258552
									0.0136399	-0.00389615
									0.0693095	0.0386637
									0.0820224	0.088952
									0.0519041	0.0243291
									0.0361072	0.0168878
									0.00176351	0.00872222
									0.0230701	0.0102782
									0.0035887	0.0435263
									0.0522987	0.0262981
									0.0712766	0.0777778
									0.0594099	0.0785934
									-0.0034533	0.0474968
									0.0111129	0.0126719
									0.0405178	0.0740948
									0.0814888	0.0513339
									0.0413753	0.0757085
									0.00174007	-0.00269346
									0.0577524	0.0432859
									0.00520488	0.0186571
									0.00163995	-0.00592422
									-0.00841826	0.00792991
									0.058043	0.0185468
									0.0175243	0.0314988
									0.0916327	0.105731
									0.0567138	0.0781124
									0.00851755	-0.00117435
									0.160745	0.0637199
									0.0199709	0.0432071
									-0.00257663	-0.00347467
									0.0579788	0.0676084
									0.0341138	0.0957732
									0.00268831	0.0130696
									-0.00622329	0.0335767
									0.16118	0.0496678
									0.157851	0.0895206
									0.079016	0.110209
									0.0485122	0.0117441
									0.0155011	0.01093
									0.107915	-0.0154582
									0.0366169	0.0452918

## Sheet: Fig.5b
Top 50%			Bottom 50%
Data	Shuffle		Data	Shuffle
0.528049	0.053873		0.442086	0.0167913
0.53507	-0.01065		0.38807	0.0138931
0.48416	0.000926		0.339856	0.0138563
0.52567	-0.01033		0.431642	0.0440229
0.55822	-0.00505		0.462229	-0.0417859
0.57169	-0.02917		0.399705	0.00521561
0.503964	0.053351		0.440437	-0.0242624
0.50795	-0.03979		0.426347	0.0408359
0.43934	0.038103		0.436604	0.00249535
0.429614	-0.01593		0.402289	-0.00923041
0.545482	0.035533		0.402986	0.0219391
0.441426	-0.07013		0.428443	-0.00330115
0.515732	0.073779		0.448273	-0.0489892
0.433814	-0.0086		0.28288	-0.0282708
0.52387	0.020939		0.41689	0.0243051
0.375632	0.030449		0.395896	-0.0254201
0.423498	0.00377		0.478849	0.0083107
0.48693	-0.01435		0.373227	-0.059878
0.465159	0.054364		0.256936	-0.00333898
0.603867	-0.01525		0.429623	-0.00989582
0.458952	0.047566		0.447653	0.0693056
0.459725	-0.01795		0.353181	0.039232
0.367257	0.012993		0.42629	0.041981
0.551645	-0.0612		0.394742	0.0504991
0.554024	0.04307		0.386395	0.0385691
0.49538	0.01756		0.374822	-0.0506779
0.422293	0.011358		0.127921	-0.0346405
0.28989	-0.02937		0.340267	-0.00107368
0.446454	0.013895		0.418885	-0.0405466
0.364742	0.023597		0.368565	-0.051854
0.531683	-0.02547		0.454708	0.0293454
0.536453	0.042453		0.431123	0.0506686
0.467758	-0.02051		0.396265	-0.0591045
0.365331	0.01686		0.39354	-0.00162754
0.506392	0.017111		0.379014	-0.0255209
0.38731	0.043619		0.461976	0.0119082
0.495699	-0.00475		0.449954	0.0883193
0.412015	-0.02137		0.459645	0.0389149
0.389667	0.009086		0.402103	0.00558063
0.479285	0.044959		0.407013	-0.0519295
0.577093	-0.06203		0.43644	-0.00944269
0.339551	0.065707		0.405774	-0.0252334
0.443942	0.010703		0.473526	0.0204454
0.290462	0.032302		0.386355	-0.0850967
0.447765	-0.03632		0.435278	0.0232804
0.568461	-0.00047		0.422108	0.0311131
0.49093	0.046367		0.363916	0.00128469
0.43357	-0.04735		0.378825	0.0289592
0.348483	0.018807		0.396039	0.0716133
0.452468	-0.04145		0.448994	-0.0326931
0.426497	0.003169		0.348754	-0.0104142
0.523682	-0.00543		0.468593	0.0107154
0.368347	-0.01111		0.405544	-0.0188712
0.517557	-0.04689		0.341645	0.0237018
0.54912	0.014927		0.402687	-0.0315121
0.419222	-0.04016		0.353586	0.0580685
0.480241	0.021258		0.486163	0.00466661
0.536882	0.025279		0.411808	0.0347255
0.449504	0.012905		0.433347	-0.0150294
0.503843	0.018381		0.391296	0.0045675
0.416269	-0.02598		0.379693	0.00468736
0.516717	-0.0064		0.387666	-0.00914953
0.525642	0.027044		0.447177	0.0256652
0.483333	0.019744		0.412291	-0.00561464
0.383195	0.026818		0.459931	0.014433
0.431112	0.034988		0.406309	0.0294078
0.587345	0.011773		0.364314	0.027745
0.466643	-0.02701		0.41756	0.0268062
0.484381	-0.01562		0.393951	-0.00167449
0.54084	0.080959		0.422351	-0.0331382
0.479794	-0.05175		0.399848	0.0458081
0.500552	-0.02755		0.396535	-0.00187354
0.565598	0.011957		0.434337	-0.00199547
0.350529	-0.07268		0.421511	0.0156256
0.478869	-0.03179		0.09131	-0.0289799
0.485466	0.014942		0.408429	-0.0377024
0.330158	0.038753		0.276913	0.0319449
0.529289	0.027892		0.41574	-0.0251666
0.494145	-0.06109		0.399064	0.00710812
0.507203	0.01069		0.411388	-0.0472603
0.311918	-0.06018		0.30051	-0.0444668
0.462247	-0.01166		0.38355	0.0565666
0.497279	0.047891		0.4009	-0.00741352
0.495828	-0.06989		0.430318	-0.0361522
0.430017	0.056479		0.358238	0.00243904
0.431694	0.01035		0.403732	-0.0257105
0.462097	0.049982		0.415307	0.0333323
0.455669	-0.00875		0.391786	0.0259867
0.468466	-0.0108		0.399319	-0.0272849
0.424484	0.016292		0.140941	-0.0316404
0.507795	-0.05291		0.247283	0.0113192
0.448157	0.006027		0.383091	-0.0169523
0.53231	-0.08149		0.442185	0.0411075
0.496113	-0.00219		0.442603	0.0017127
0.410424	0.099934		0.417078	0.0168565
0.478745	0.006755		0.384224	0.0133529
0.489726	0.019837		0.397103	0.0256754
0.508134	-0.01237		0.415615	-0.0702643
0.491917	-0.09617		0.408312	0.0164191
0.534064	-0.01666		0.422633	-0.0208752

## Sheet: Fig.5c
Top 50%			Bottom 50%
Data	Shuffle		Data	Shuffle
0.467298	0.0625082		0.394791	0.00170174
0.421936	-0.0149782		0.161457	-0.0282473
0.371132	-0.00318949		0.150669	-0.0423675
0.270502	-0.00276331		0.221386	0.0296209
0.222808	0.00196055		0.19817	-0.010226

## Sheet: Fig.5d
Top 50%			Bottom 50%
Data	Shuffle		Data	Shuffle
0.283917	0.0435019		0.330987	0.0405978
0.250494	-0.0292033		0.201338	-0.0324222
0.395589	-0.0236831		0.30422	-0.0442142
0.443159	0.0405231		0.333106	0.0108626
0.172592	-0.0216702		0.112008	-0.0164119
0.12506	0.0263919		0.00677762	0.0227379
0.405674	-0.033295		0.153715	-0.0342567
0.340967	0.0172447		0.279074	-0.0259396
0.179311	0.0201537		0.156314	0.0119653
0.216653	-0.0048666		0.237217	0.00184639
0.312838	0.0243448		0.109973	0.0175544
0.352549	0.0134544		0.155078	0.0312852
0.24191	-0.0053793		0.215458	0.0194527
0.214434	0.0153471		0.175149	0.00319236
0.148241	0.042428		0.152663	0.00817828
0.216707	0.0113811		0.1728	0.0335469

## Sheet: Fig. 6c
Selectivity Index
4 s.d.	6 s.d.	8 s.d.
0.5	0.572173	0.627054
0.5	0.532335	0.527724
0.499392	0.539754	0.58416
0.5	0.516269	0.526304
0.5	0.553017	0.601216
0.5	0.532293	0.562372
0.5	0.595733	0.692541
0.5	0.613672	0.709849
0.5	0.575918	0.619359
0.5	0.556317	0.604254

[truncated: 1 more sheets: Fig.6e]
